# Supplementary material for: Anti-Obesity Potential of Ponciri Fructus: Effects of Extracts, Fractions and Compounds on Adipogenesis in 3T3-L1 Preadipocytes
Source: Molecules. 2022 Jan 20;27(3):676. doi: 10.3390/molecules27030676 (PMC8839251; doi:10.3390/molecules27030676)
Supplement: Supplementary file 1 [file molecules-27-00676-s001.zip]

Archive with 1 entries (1 files):
- molecules-1529231 supplementary final to conversion.pdf
